# Supplementary material for: Perceptions and Willingness of Patients and Caregivers on the Utilization of Patient-Generated Health Data: A Cross-Sectional Survey
Source: Int J Environ Res Public Health. 2025 Jul 11;22(7):1099. doi: 10.3390/ijerph22071099 (PMC12294519; doi:10.3390/ijerph22071099)
Supplement: Supplementary file 1 [file ijerph-22-01099-s001.zip]

Archive with 2 entries (2 files):
- Supplementary Materials (Table S1).pdf
- Supplementary Materials (Tables S2-S4).pdf
